# Supplementary material for: Ultrastrong Staphylococcus aureus adhesion to human skin: Calcium as a key regulator of noncovalent interactions
Source: Sci Adv. 2025 Sep 3;11(36):eadu7457. doi: 10.1126/sciadv.adu7457 (PMC12407086; doi:10.1126/sciadv.adu7457)
Supplement: Supplementary file 2 — Data S1 [file sciadv.adu7457_data_s1.zip]

Archive with 1 entries (1 files):
- adu7457_data_s1.zip
